# Supplementary material for: Isolation and Characterization of a Novel Phage SaGU1 that Infects Staphylococcus aureus Clinical Isolates from Patients with Atopic Dermatitis
Source: Curr Microbiol. 2021 Feb 26;78(4):1267–76. doi: 10.1007/s00284-021-02395-y (PMC7997843; doi:10.1007/s00284-021-02395-y)
Supplement: Supplementary file 1 — Supplementary file1 (XLSX 20 kb) [file 284_2021_2395_MOESM1_ESM.xlsx]

## Sheet: SaGU1_ANNOTATION 
Table S1. Annotated gene list of phage SaGU1
Locus tag	Type	Strand	Start	Stop	Predicted Function
SaGU1_001	CDS	+	1	354	Phage terminase, large subunit
SaGU1_002	CDS	+	591	1361	Hypothetical protein
SaGU1_003	CDS	+	1401	2888	Phage terminase, large subunit
SaGU1_004	CDS	+	2881	3702	Putative structural head protein
SaGU1_005	CDS	+	3689	3862	Hypothetical protein
SaGU1_006	CDS	+	3859	4338	Hypothetical protein
SaGU1_007	CDS	+	4431	5609	Putative membrane protein
SaGU1_008	CDS	+	5751	6035	Putative membrane protein
SaGU1_009	CDS	+	6053	6424	Putative portal protein
SaGU1_010	CDS	+	6428	8119	Putative portal protein
SaGU1_011	CDS	+	8312	9085	Putative prohead protease
SaGU1_012	CDS	+	9104	10063	Hypothetical protein
SaGU1_013	CDS	+	10179	11570	Phage major capsid protein
SaGU1_014	CDS	+	11662	11958	Hypothetical protein
SaGU1_015	CDS	+	11971	12879	Hypothetical protein
SaGU1_016	CDS	+	12893	13771	Capsid protein
SaGU1_017	CDS	+	13771	14391	Hypothetical protein
SaGU1_018	CDS	+	14410	15246	Hypothetical protein
SaGU1_019	CDS	+	15248	15463	Hypothetical protein
SaGU1_020	CDS	+	15490	17253	Tail sheath protein
SaGU1_021	CDS	+	17326	17754	Tail tube protein
SaGU1_022	CDS	+	17844	18002	Hypothetical protein
SaGU1_023	CDS	+	17992	18132	Hypothetical protein
SaGU1_024	CDS	+	18175	18627	Hypothetical protein
SaGU1_025	CDS	+	18640	18834	Hypothetical protein
SaGU1_026	CDS	+	18905	19216	Hypothetical protein
SaGU1_027	CDS	+	19348	19806	Phage tail tape measure
SaGU1_028	CDS	+	19850	20386	RNA polymerase
SaGU1_029	CDS	+	20442	24497	Phage tail tape measure
SaGU1_030	CDS	+	24575	27001	Secretory antigen SsaA-like protein
SaGU1_031	CDS	+	27015	27902	Hypothetical protein
SaGU1_032	CDS	+	27902	30448	Glycerophosphoryl diester phosphodiesterase
SaGU1_033	CDS	+	30555	31346	Hypothetical protein
SaGU1_034	CDS	+	31346	31870	Hypothetical protein
SaGU1_035	CDS	+	31870	32574	Hypothetical protein
SaGU1_036	CDS	+	32589	33635	Baseplate protein
SaGU1_037	CDS	+	33656	36220	Putative structural protein
SaGU1_038	CDS	+	36331	36852	Hypothetical protein
SaGU1_039	CDS	+	36873	40331	Adsorption-associated tail protein
SaGU1_040	CDS	+	40380	40538	Hypothetical protein
SaGU1_041	CDS	+	40539	42461	Hypothetical protein
SaGU1_042	CDS	+	42475	42849	Hypothetical protein
SaGU1_043	CDS	+	42856	44232	Phage capsid and scaffold
SaGU1_044	CDS	+	44322	46070	Phage DNA helicase
SaGU1_045	CDS	+	46082	47695	Putative Rep protein
SaGU1_046	CDS	+	47688	49130	Phage DNA helicase
SaGU1_047	CDS	+	49209	49628	Hypothetical protein
SaGU1_048	CDS	+	49628	50653	Phage recombination exonuclease
SaGU1_049	CDS	+	50653	51030	Hypothetical protein
SaGU1_050	CDS	+	51030	52949	Phage recombination related exonuclease
SaGU1_051	CDS	+	52949	53545	Hypothetical protein
SaGU1_052	CDS	+	53560	54627	Phage DNA primase/helicase
SaGU1_053	CDS	+	54692	55030	Hypothetical protein
SaGU1_054	CDS	+	55030	55482	Hypothetical protein
SaGU1_055	CDS	+	55469	56077	Hypothetical protein
SaGU1_056	CDS	+	56095	56487	Ribonucleotide reduction protein NrdI
SaGU1_057	CDS	+	56502	58616	Ribonucleotide reductase of class Ib (aerobic), alpha subunit (EC 1.17.4.1)
SaGU1_058	CDS	+	58630	59679	Ribonucleotide reductase of class Ib (aerobic), beta subunit (EC 1.17.4.1)
SaGU1_059	CDS	+	59697	60026	Hypothetical protein
SaGU1_060	CDS	+	60010	60330	Phage oxidoreductase
SaGU1_061	CDS	+	60537	61133	Hypothetical protein
SaGU1_062	CDS	+	61143	61448	Phage integration host factor
SaGU1_063	CDS	+	61524	64742	DNA polymerase I
SaGU1_064	CDS	+	64812	65054	Hypothetical protein
SaGU1_065	CDS	+	65071	65553	Hypothetical protein
SaGU1_066	CDS	+	65640	66911	Hypothetical protein
SaGU1_067	CDS	+	66971	68227	Phage recombinase
SaGU1_068	CDS	+	68231	68584	Hypothetical protein
SaGU1_069	CDS	+	68571	69233	Putative sigma factor
SaGU1_070	CDS	+	69361	69993	Putative Ig-like protein
SaGU1_071	CDS	+	70015	70527	Phage major tail protein
SaGU1_072	CDS	+	70542	70769	Phage major tail protein
SaGU1_073	CDS	+	70864	71124	Hypothetical protein
SaGU1_074	CDS	+	71128	71883	Hypothetical protein
SaGU1_075	CDS	+	71876	73126	Putative DNA repair exonuclease
SaGU1_076	CDS	+	73140	73508	Hypothetical protein
SaGU1_077	CDS	+	73495	73806	Hypothetical protein
SaGU1_078	CDS	+	73870	74406	Hypothetical protein
SaGU1_079	CDS	+	74399	75166	Hypothetical protein
SaGU1_080	CDS	+	75144	75590	Hypothetical protein
SaGU1_081	CDS	+	75590	76453	Hypothetical protein
SaGU1_082	CDS	+	76825	77556	Hypothetical protein
SaGU1_083	CDS	+	77574	78032	Hypothetical protein
SaGU1_084	CDS	+	78097	78540	Hypothetical protein
SaGU1_085	CDS	+	78557	79261	Hypothetical protein
SaGU1_086	CDS	+	79323	79721	Putative membrane protein
SaGU1_087	CDS	+	79868	80110	Hypothetical protein
SaGU1_088	CDS	+	80115	80672	Hypothetical protein
SaGU1_089	CDS	+	80708	80884	Hypothetical protein
SaGU1_090	CDS	+	80874	81125	Hypothetical protein
SaGU1_091	CDS	+	81118	81351	Hypothetical protein
SaGU1_092	CDS	+	81432	82076	Putative ribulose-1,5-bisphosphate carboxylase/oxygenase small subunit
SaGU1_093	CDS	+	82092	82340	Hypothetical protein
SaGU1_094	CDS	+	82352	82528	Hypothetical protein
SaGU1_095	CDS	+	82521	82817	Hypothetical protein
SaGU1_096	CDS	+	82865	83047	Putative membrane protein
SaGU1_097	CDS	+	83060	83428	Hypothetical protein
SaGU1_098	CDS	+	83441	83788	Hypothetical protein
SaGU1_099	CDS	+	83788	84066	Putative membrane protein
SaGU1_100	CDS	+	84136	84441	Hypothetical protein
SaGU1_101	CDS	+	84456	84806	Hypothetical protein
SaGU1_102	CDS	+	84806	85408	Hypothetical protein
SaGU1_103	CDS	+	85422	85601	Hypothetical protein
SaGU1_104	CDS	+	85827	86237	Putative membrane protein
SaGU1_105	CDS	+	86239	86532	Hypothetical protein
SaGU1_106	CDS	+	86549	86836	Putative membrane protein
SaGU1_107	CDS	+	86847	86960	Hypothetical protein
SaGU1_108	CDS	+	86953	87222	Hypothetical protein
SaGU1_109	CDS	+	87298	87603	Hypothetical protein
SaGU1_110	CDS	+	87603	88010	Hypothetical protein
SaGU1_111	CDS	+	88021	88257	Hypothetical protein
SaGU1_112	CDS	+	88254	88781	Phosphoesterase
SaGU1_113	CDS	+	88762	89073	Hypothetical protein
SaGU1_114	CDS	+	89119	89298	Hypothetical protein
SaGU1_115	CDS	+	89313	89576	Hypothetical protein
SaGU1_116	CDS	+	89579	89896	Hypothetical protein
SaGU1_117	CDS	+	89897	90550	Hypothetical protein
SaGU1_118	CDS	+	90628	90831	Hypothetical protein
SaGU1_119	CDS	+	90847	91005	Putative membrane protein
SaGU1_120	CDS	+	91021	91245	Hypothetical protein
SaGU1_121	CDS	+	91258	91458	Hypothetical protein
SaGU1_122	CDS	+	91459	91749	Putative membrane protein
SaGU1_123	CDS	+	91842	92135	Hypothetical protein
SaGU1_124	CDS	+	92132	93040	Phage ribose-phosphate pyrophosphokinase
SaGU1_125	CDS	+	93058	94527	Nicotinamide phosphoribosyltransferase
SaGU1_126	CDS	+	94606	94851	Hypothetical protein
SaGU1_127	CDS	+	94871	95263	Hypothetical protein
SaGU1_128	CDS	+	95265	95462	Hypothetical protein
SaGU1_129	CDS	+	95528	95839	Hypothetical protein
SaGU1_130	CDS	+	95845	96144	Hypothetical protein
SaGU1_131	CDS	+	96144	96383	Hypothetical protein
SaGU1_132	CDS	+	96373	96534	Hypothetical protein
SaGU1_133	CDS	+	96531	96866	Hypothetical protein
SaGU1_134	CDS	+	96866	97084	Hypothetical protein
SaGU1_135	CDS	+	97122	97397	Hypothetical protein
SaGU1_136	CDS	+	97459	97626	Hypothetical protein
SaGU1_137	CDS	+	97663	97764	Hypothetical protein
SaGU1_138	CDS	+	98495	98791	Hypothetical protein
SaGU1_139	CDS	+	98803	98973	Hypothetical protein
SaGU1_140	CDS	+	98987	99172	Hypothetical protein
SaGU1_141	CDS	+	99441	99755	Hypothetical protein
SaGU1_142	CDS	+	99768	100058	Terminal repeat-encoded protein
SaGU1_143	CDS	+	100058	100345	Terminal repeat-encoded protein
SaGU1_144	CDS	+	100345	100638	Terminal repeat-encoded protein
SaGU1_145	CDS	+	100642	100890	Terminal repeat-encoded protein
SaGU1_146	CDS	+	100903	101142	Terminal repeat-encoded protein
SaGU1_147	CDS	+	101254	101493	Hypothetical protein
SaGU1_148	CDS	+	101505	101849	Terminal repeat-encoded protein
SaGU1_149	CDS	-	102388	102050	Hypothetical protein
SaGU1_150	CDS	+	102701	103009	Hypothetical protein
SaGU1_151	CDS	+	103215	103502	Hypothetical protein
SaGU1_152	CDS	+	103552	103743	Hypothetical protein
SaGU1_153	CDS	+	104261	104419	Hypothetical protein
SaGU1_154	CDS	+	104586	104909	Hypothetical protein
SaGU1_155	CDS	+	105009	105389	Hypothetical protein
SaGU1_156	CDS	+	105881	106102	Hypothetical protein
SaGU1_157	CDS	+	106183	106320	Hypothetical protein
SaGU1_158	CDS	+	106391	106555	Hypothetical protein
SaGU1_159	CDS	+	106646	106882	Hypothetical protein
SaGU1_160	CDS	+	106962	107432	Hypothetical protein
SaGU1_161	CDS	+	107501	107764	Hypothetical protein
SaGU1_162	CDS	+	107768	107941	Hypothetical protein
SaGU1_163	CDS	+	107941	108210	Hypothetical protein
SaGU1_164	CDS	+	108295	108474	Hypothetical protein
SaGU1_165	CDS	-	109074	108784	Hypothetical protein
SaGU1_166	CDS	-	109412	109164	Hypothetical protein
SaGU1_167	CDS	-	109671	109426	Hypothetical protein
SaGU1_168	CDS	-	110094	109684	Hypothetical protein
SaGU1_169	CDS	-	110648	110094	Hypothetical protein
SaGU1_170	CDS	-	110895	110641	Hypothetical protein
SaGU1_171	CDS	-	111086	110895	Hypothetical protein
SaGU1_172	CDS	-	111568	111083	Hypothetical protein
SaGU1_173	CDS	-	111815	111561	Hypothetical protein
SaGU1_174	CDS	-	112273	111815	Hypothetical protein
SaGU1_175	CDS	-	112710	112279	Hypothetical protein
SaGU1_176	CDS	-	113220	112726	Hypothetical protein
SaGU1_177	CDS	-	113637	113233	Hypothetical protein
SaGU1_178	CDS	-	114341	113640	Serine/threonine protein phosphatase
trna1	tRNA	-	114850	114779	tRNA-Met-CAT
SaGU1_179	CDS	-	115678	115130	Hypothetical protein
SaGU1_180	CDS	-	115900	115682	Hypothetical protein
SaGU1_181	CDS	-	116095	115901	Hypothetical protein
SaGU1_182	CDS	-	116822	116085	Hypothetical protein
SaGU1_183	CDS	-	116989	116885	Hypothetical protein
SaGU1_184	CDS	-	117240	117001	Hypothetical protein
SaGU1_185	CDS	-	117628	117242	Hypothetical protein
SaGU1_186	CDS	-	117898	117725	Hypothetical protein
SaGU1_187	CDS	-	118421	117939	Hypothetical protein
SaGU1_188	CDS	-	119013	118471	Hypothetical protein
SaGU1_189	CDS	-	119543	119013	Hypothetical protein
SaGU1_190	CDS	-	119710	119546	Putative membrane protein
SaGU1_191	CDS	-	119991	119713	Putative membrane protein
SaGU1_192	CDS	-	120836	119991	Hypothetical protein
SaGU1_193	CDS	-	121967	120849	AAA family ATPase
SaGU1_194	CDS	-	122446	122120	Hypothetical protein
SaGU1_195	CDS	-	122855	122439	Hypothetical protein
SaGU1_196	CDS	-	123290	122988	Phage DNA-binding protein
SaGU1_197	CDS	-	123478	123290	Hypothetical protein
SaGU1_198	CDS	-	123683	123522	Hypothetical protein
SaGU1_199	CDS	-	125735	123684	Hypothetical protein
SaGU1_200	CDS	-	126078	125815	Hypothetical protein
SaGU1_201	CDS	-	126268	126095	Hypothetical protein
SaGU1_202	CDS	-	126853	126275	Hypothetical protein
SaGU1_203	CDS	-	127472	126846	Nucleoside 2-deoxyribosyltransferase
SaGU1_204	CDS	-	128358	127465	Putative DNA ligase
SaGU1_205	CDS	-	128586	128362	Hypothetical protein
SaGU1_206	CDS	-	129394	128654	Phosphate starvation-inducible protein PhoH, predicted ATPase
SaGU1_207	CDS	-	130060	129446	Hypothetical protein
SaGU1_208	CDS	-	130501	130076	Phage ribonuclease H
SaGU1_209	CDS	-	130682	130491	Hypothetical protein
SaGU1_210	CDS	-	131346	130705	Hypothetical protein
SaGU1_211	CDS	-	131566	131336	Hypothetical protein
SaGU1_212	CDS	-	131796	131569	Hypothetical protein
SaGU1_213	CDS	-	132597	131905	Immunodominant staphylococcal antigen A precursor
SaGU1_214	CDS	-	133588	132794	Putative membrane protein
SaGU1_215	CDS	-	133896	133588	Hypothetical protein
SaGU1_216	CDS	-	135498	134011	Putative lysin
SaGU1_217	CDS	-	136001	135498	Putative holin
SaGU1_218	CDS	-	136271	136086	Hypothetical protein
trna2	tRNA	-	136502	136431	tRNA-pseudo-CCA
trna3	tRNA	-	136581	136509	tRNA-Phe-GAA
trna4	tRNA	-	136661	136588	tRNA-Asp-GTC
SaGU1_219	CDS	-	138032	137814	Hypothetical protein
SaGU1_220	CDS	-	138722	138513	Hypothetical protein
SaGU1_221	CDS	-	139067	138735	Hypothetical protein
SaGU1_222	CDS	-	139406	139080	Hypothetical protein
SaGU1_223	CDS	+	139846	140232	Putative membrane protein
SaGU1_224	CDS	+	140210	140488	Hypothetical protein
SaGU1_225	CDS	+	140485	140895	Hypothetical protein
